# Supplementary material for: Landscape Dynamics Improved Recreation Service of the Three Gorges Reservoir Area, China
Source: Int J Environ Res Public Health. 2021 Aug 6;18(16):8356. doi: 10.3390/ijerph18168356 (PMC8392286; doi:10.3390/ijerph18168356)
Supplement: Supplementary file 1 [file ijerph-18-08356-s001.zip]

Archive with 1 entries (1 files):
- ijerph-1292186-supplementary.pdf
